# Supplementary material for: Biopsy‐derived organoids in personalised early breast cancer care: Challenges of tumour purity and normal cell overgrowth cap their practical utility
Source: Int J Cancer. 2025 Feb 28;156(11):2200–9. doi: 10.1002/ijc.35386 (PMC11970545; doi:10.1002/ijc.35386)
Supplement: Supplementary file 1 — Table S1. Sequencing statistics (WGS). [file IJC-156-2200-s005.xlsx]

## Sheet: Sheet1
Sample ID	Total number of sequenced reads	Total number of uniquely mapped non-duplicate reads	Total number of covered bases	Median Coverage and Range	Percentage of targeted bases with coverage >= 10
PDO-1058-germline	895690888	853789381	2900345523	78 (0 - 78120)	0.976753
PDO-1058-organoids	438206960	418000938	2900345523	35 (0 - 72192)	0.970147
PDO-1058-tumour	914741219	872846606	2900345523	73 (0 - 76412)	0.976048
PDO-1171-germline	1133637828	1079108842	2900345523	99 (0 - 55188)	0.976416
PDO-1171-organoids	479292185	456271832	2900345523	40 (0 - 48027)	0.973066
PDO-1171-tumour	1132328554	1077597578	2900345523	96 (0 - 64241)	0.976574
PDO-13-germline	949578806	900291770	2900345523	78 (0 - 112107)	0.975647
PDO-13-organoids	981396781	928868035	2900345523	84 (0 - 81240)	0.97699
PDO-13-tumour	954314755	902221823	2900345523	78 (0 - 78682)	0.975497
PDO-19-germline	936841218	891252401	2900345523	79 (0 - 163683)	0.975504
PDO-19-organoids	948987492	899689528	2900345523	83 (0 - 89829)	0.976961
PDO-19-tumour	863111941	821655918	2900345523	72 (0 - 183698)	0.975335
PDO-24-germline	974311898	924271540	2900345523	82 (0 - 108517)	0.976001
PDO-24-organoids	968417660	919066551	2900345523	84 (0 - 78322)	0.976881
PDO-24-tumour	976618834	928261361	2900345523	81 (0 - 103989)	0.975859
PDO-27-germline	1032827846	981837200	2900345523	87 (0 - 70312)	0.975842
PDO-27-organoids	960357510	908015425	2900345523	83 (0 - 83311)	0.976732
PDO-27-tumour	1043450021	989206098	2900345523	81 (0 - 141651)	0.975728
PDO-35-germline	1032852635	981909918	2900345523	87 (0 - 97171)	0.975479
PDO-35-organoids	1015079380	960509141	2900345523	76 (0 - 90202)	0.973216
PDO-35-tumour	910287791	863111335	2900345523	75 (0 - 72699)	0.975162
PDO-45-germline	1178112539	1122835150	2900345523	101 (0 - 212827)	0.976487
PDO-45-organoids	960215397	920005960	2900345523	77 (0 - 775069)	0.973704
PDO-45-tumour	795335647	756895939	2900345523	66 (0 - 71188)	0.974373
PDO-789-germline	966484074	919931110	2900345523	82 (0 - 104154)	0.976585
PDO-789-organoids	975506088	927057536	2900345523	85 (0 - 56847)	0.975935
PDO-789-tumour	950907731	908410815	2900345523	78 (0 - 80763)	0.975505
