# Supplementary material for: Biopsy‐derived organoids in personalised early breast cancer care: Challenges of tumour purity and normal cell overgrowth cap their practical utility
Source: Int J Cancer. 2025 Feb 28;156(11):2200–9. doi: 10.1002/ijc.35386 (PMC11970545; doi:10.1002/ijc.35386)
Supplement: Supplementary file 2 — Table S2. Clinical information. [file IJC-156-2200-s003.xlsx]

## Sheet: Sheet1
Sample	Grade	ER	PR	HER2	Ki67	C_T: clinical tumor	C_N: nodes	C_M: clinical metastasis	Tissue Source	Subtype
PDO-13	2	+	80	2	40	2	0	X	breast, primary	luminal B Her2-
PDO-19	2	+	+	0	40	1	0	X	breast, primary	lum B like her2-
PDO-21	2	0	0	0	40	2	0	X	breast, primary	Luminal B Her2-
PDO-22	3	5	0	0	90				breast, primary	Luminal B like Her 2+
PDO-24	2	80	5	0	70	4	1	0	breast, primary	TNBC
PDO-27	3	+	+	2	40	1	1	X	breast, primary	Luminal B like Her2-
PDO-33	2	0	0	0	20	2	0	0	breast, primary	TNBC
PDO-35	3	0	0	0	95	2	3	X	breast, primary	TNBC
PDO-42	3	+	+	3	80	1B	1	X	breast, primary	HR+, HER2+
PDO-45	2	+	50	0	70	2	0	0	breast, pimary	HR+, HER2-
PDO-46	3	0	0	1	90	3	1	X	breast, primary	TNBC
PDO-47	3	0	0	3	90	2	0	0	breast, primary	HER2 enriched
PDO-56	3	0	0	0	90	2	2	X	breast, primary	TNBC
PDO-71	2	+	50	3	40	1C	0	1	breast, primary	HR+, HER2+
PDO-78	2	+	+	0	80	1C	1	0	breast, primary	HR+, HER2-
PDO-789	3	0	0	3+	50	4	+	HEP, PUL, OSS	breast, relapse, mastectomy	Her2 enriched
PDO-1058	3	0	0	3+ (NST) 0 (NE)	60% (NST) 90% (NE)	4B	1	OSS, HEP	breast, relapse, mastectomy	HER2 enriched
PDO-1171	2	0.03	0	0	0.3	4C	3	0	breast, primary	TNBC
PDO-1171-2	“	“	“	“	“	“	“	CUT,	breast, relapse, mastectomy	TNBC
								PUL
Sample	Grade	ER	PR	HER2	Ki67	C_T: clinical tumor	C_N	C_M	Tissue Source	Subtype
