# Supplementary material for: Biopsy‐derived organoids in personalised early breast cancer care: Challenges of tumour purity and normal cell overgrowth cap their practical utility
Source: Int J Cancer. 2025 Feb 28;156(11):2200–9. doi: 10.1002/ijc.35386 (PMC11970545; doi:10.1002/ijc.35386)
Supplement: Supplementary file 3 — Table S3. Take rate of samples cultured in parallel using both media. [file IJC-156-2200-s006.xlsx]

## Sheet: Sheet1
Medium	Success	Fail
Clevers	32	18
CSC	35	15
