# Supplementary material for: Biopsy‐derived organoids in personalised early breast cancer care: Challenges of tumour purity and normal cell overgrowth cap their practical utility
Source: Int J Cancer. 2025 Feb 28;156(11):2200–9. doi: 10.1002/ijc.35386 (PMC11970545; doi:10.1002/ijc.35386)
Supplement: Supplementary file 4 — Table S4. Tumour cell content of adjacent biopsies. [file IJC-156-2200-s004.xlsx]

## Sheet: Sheet1
Sample_id	Biopsy	Tumour Content [%]1	Timepoint
PDO-13	T11	20	T1
PDO-13	T12	20	T1
PDO-19	T11	70	T1
PDO-19	T12	50	T1
PDO-19	T13	0	T1
PDO-21	T11	50	T1
PDO-21	T12	80	T1
PDO-24	T11	90	T1
PDO-24	T12	90	T1
PDO-27	T11	80	T1
PDO-27	T12	80	T1
PDO-33	T11	70	T1
PDO-33	T12	70	T1
PDO-35	T11	90	T1
PDO-35	T12	90	T1
PDO-42	T11	90	T1
PDO-42	T12	90	T1
PDO-45	T11	70	T1
PDO-45	T12	90	T1
PDO-46	T11	70	T1
PDO-46	T12	50	T1
PDO-47	T11	80	T1
PDO-47	T12	20	T1
PDO-56	T11	70	T1
PDO-56	T12	90	T1
PDO-71	T11	90	T1
PDO-71	T12	70	T1
PDO-78	T11	80	T1
PDO-78	T12	90	T1
1 Median = 80 %
