# Supplementary material for: Biopsy‐derived organoids in personalised early breast cancer care: Challenges of tumour purity and normal cell overgrowth cap their practical utility
Source: Int J Cancer. 2025 Feb 28;156(11):2200–9. doi: 10.1002/ijc.35386 (PMC11970545; doi:10.1002/ijc.35386)
Supplement: Supplementary file 5 — Table S5. Follow‐up diagnosis of early stage patients in relation to organoid culture success. [file IJC-156-2200-s002.xlsx]

## Sheet: Tabelle1
ID	Follow-up findings	Sampling date	Follow-up date	Successful tumour culture
PDO-13	Inconspicuous	2020-01-10	2024-05-24	no
PDO-19	Inconspicuous	2020-01-27	2023-05-23	no
PDO-21	Inconspicuous	2020-02-03	2023-06-13	no
PDO-22	Inconspicuous	2020-02-17	2022-05-25	no
PDO-24	Inconspicuous	2020-02-18	2024-03-25	no
PDO-27	Inconspicuous	2020-03-03	2023-08-21	no
PDO-33	Inconspicuous	2020-05-12	2022-04-12	no
PDO-35	Inconspicuous	2020-05-26	2024-04-25	yes
PDO-42	Inconspicuous	2020-06-04	2022-11-23	no
PDO-45	Inconspicuous	2020-06-22	diagnosis 23.08.2021	(yes)
PDO-46	Probably no pCR. Residual tumour / differential diagnosis: relapse	2020-06-22	diagnosis 15.09.2021	no
PDO-47	Inconspicuous	2020-06-17	2022-12-23	no
PDO-56	Inconspicuous	2020-07-15	2024-04-19	no
PDO-71	Patient at initial diagnosis already limited metastasis/no new findings	2020-09-01	2024-04-11	no
PDO-78	Local recurrence (Axilla) diagnosis 15.12.2022/ distant metastasis diagnosis 15.09.2023	2020-09-15		no
